# Supplementary material for: The PI3K p110δ Regulates Expression of CD38 on Regulatory T Cells
Source: PLoS One. 2011 Mar 1;6(3):e17359. doi: 10.1371/journal.pone.0017359 (PMC3046981; doi:10.1371/journal.pone.0017359)
Supplement: Table S2 — Genes that were increased or decreased more than two-fold. The genes listed in this table were increased or decreased at least two fold in p110δD910A Tregs relative to WT Tregs. Column 1 shows the Affymetrix gene probe identifier. Column 2 shows the p value (only genes with p<0.01 are included in this table). The genes are sorted according to the log difference in gene expression. Genes that were more highly expressed in p110δD910A Tregds are listed in green and those that were expressed at lower levels in red. (XLS) [file pone.0017359.s002.xls]

## Sheet: Sheet1
Plac8
1810037B05Rik
Atp6v0d2
---
Brp17
Gzmk
Gucy1a3
Il1r2
1700019D03Rik
---
Pim2
Ccl5
A430056A10Rik
Atp6v0d2
---
Cxcl10
AW548124
Ly108
9930021J17Rik
---
Idb2
Irf4
---
Mpeg1
Itgb1
---
Gucy1a3
Lag3
Nfil3
Idb2
F13a
Il4
Slc24a3
2410003C09Rik
Prdm1
Cmah
---
4432417F03Rik
Hipk2
Tm4sf8
Cybb
1810063P04Rik
---
Kif1b
Kif1b
Ly108
5730438N18Rik
Ccs
---
---
Gprc5b
Sh3gl3
Kif1b
Casp3
Mx1
---
Cmah
Icos
---
---
Ly108
Sap30
D10Jhu82e
Tcf7
4930431B09Rik
Csnk1e
Oas2
Icos
Slfn1
Trim34
Tiam1
Irf7
Lisch7
1200002M06Rik
Stard5
2810052M02Rik
6330404E16Rik
Cacna1s
Socs5
Icos
Hipk2
Faah
Itk
Mmp11
---
---
---
---
---
---
---
---
Nrip1
Lad1
A330049M08Rik
Eno3
Sytl2
---
Dusp4
2610042L04Rik
Cd86
Crmp1
Slc22a2
Ccr6
Vamp3
A930014C21Rik
Trpm1
Ctsw
Tgm2
Hsd11b1
---
LOC223672
Cd86
A530023E23Rik
---
Angptl2
Cd72
Penk1
---
D9Bwg0185e
Cd38
---
D9Bwg0185e
---
---

## Sheet: 2 Fold Change and p0.01
Table S2. List of genes whose expression levels changed by >2X
Systematic	P-value	D910A	WT	Log Diff	Magnitude	Gene Symbol_Affymetrix	Description
1451335_at	0.00334	104.848	12.2396	3.09866	3.09866	Plac8	placenta-specific 8
1429889_at	0.00693	10.1716	1.29809	2.97009	2.97009	1810037B05Rik	RIKEN cDNA 1810037B05 gene
1444176_at	0.00264	6.1689	0.890866	2.79173	2.79173	Atp6v0d2	ATPase, H+ transporting, V0 subunit D, isoform 2
1431213_a_at	0.00845	297.615	48.5521	2.61584	2.61584	---	602394895F1 NIH_MGC_94 Mus musculus cDNA clone IMAGE:4506814 5', mRNA sequence.
1418746_at	0.00277	7.0836	1.19932	2.56227	2.56227	Brp17	brain protein 17
1422280_at	0.005	4.36555	0.832213	2.39114	2.39114	Gzmk	granzyme K
1434141_at	0.00365	9.83484	2.05083	2.26169	2.26169	Gucy1a3	guanylate cyclase 1, soluble, alpha 3
1419532_at	0.00236	37.7587	7.95757	2.24641	2.24641	Il1r2	interleukin 1 receptor, type II
1430368_s_at	0.00693	4.00549	0.872723	2.19838	2.19838	1700019D03Rik	RIKEN cDNA 1700019D03 gene
1455869_at	0.00618	313.464	68.6881	2.19017	2.19017	---	602795823F1 NCI_CGAP_Mam4 Mus musculus cDNA clone IMAGE:4916932 5', mRNA sequence.
1417216_at	0.00236	13.88	3.1748	2.12826	2.12826	Pim2	proviral integration site 2
1418126_at	0.00996	14.5655	3.45858	2.0743	2.0743	Ccl5	chemokine (C-C motif) ligand 5
1423555_a_at	0.00365	5.0074	1.20745	2.0521	2.0521	A430056A10Rik	RIKEN cDNA A430056A10 gene
1434798_at	0.00782	5.19094	1.29764	2.00011	2.00011	Atp6v0d2	ATPase, H+ transporting, V0 subunit D, isoform 2
1457108_at	0.00426	3.32246	0.85951	1.95067	1.95067	---	Transcribed sequences
1418930_at	0.00277	14.0248	3.70201	1.9216	1.9216	Cxcl10	chemokine (C-X-C motif) ligand 10
1454838_s_at	0.00433	1.99611	0.607001	1.71742	1.71742	AW548124	expressed sequence AW548124
1420659_at	0.00365	62.7826	19.2885	1.70262	1.70262	Ly108	lymphocyte antigen 108
1437371_at	0.00236	4.44552	1.37853	1.68922	1.68922	9930021J17Rik	RIKEN cDNA 9930021J17 gene
1425113_x_at	0.00552	27.356	8.51681	1.68347	1.68347	---	Mus musculus mRNA similar to RIKEN cDNA 9530053H05 gene (cDNA clone MGC:28371 IMAGE:4020866), complete cds.
1422537_a_at	0.00277	29.372	9.15553	1.68173	1.68173	Idb2	inhibitor of DNA binding 2
1421173_at	0.00371	38.1214	12.053	1.66121	1.66121	Irf4	interferon regulatory factor 4
1442988_at	0.00798	21.5482	6.90189	1.6425	1.6425	---	Adult male liver tumor cDNA, RIKEN full-length enriched library, clone:C730024A12 product:unknown EST, full insert sequence
1427076_at	0.00371	1.46906	0.471904	1.63833	1.63833	Mpeg1	macrophage expressed gene 1
1426918_at	0.00365	45.8403	15.0248	1.60927	1.60927	Itgb1	integrin beta 1 (fibronectin receptor beta)
1455530_at	0.00236	10.814	3.58053	1.59465	1.59465	---	Similar to Ig delta chain C region, membrane-bound form - mouse (LOC382646), mRNA
1420534_at	0.00512	1.84043	0.6105	1.59198	1.59198	Gucy1a3	unnamed protein product; guanylate cyclase 1, soluble, alpha 3 (MGD|MGI:1926562, GB|NM_021896, evidence: BLASTN, 99%, match=2402) putative; Mus musculus adult male lung cDNA, RIKEN full-length enriched library, clone:1200016O07 product:guanylate cyclase 1, soluble, alpha 3, full insert sequence.
1449911_at	0.00903	25.4315	8.64858	1.55608	1.55608	Lag3	lymphocyte-activation gene 3
1418932_at	0.00568	7.32523	2.61562	1.48572	1.48572	Nfil3	nuclear factor, interleukin 3, regulated
1435176_a_at	0.00443	57.2631	20.7912	1.46163	1.46163	Idb2	inhibitor of DNA binding 2
1448929_at	0.00247	2.72749	1.03792	1.39388	1.39388	F13a	coagulation factor XIII, alpha subunit
1449864_at	0.00544	1.18469	0.451103	1.39298	1.39298	Il4	interleukin 4
1424308_at	0.00588	2.33689	0.900903	1.37515	1.37515	Slc24a3	solute carrier family 24 (sodium/potassium/calcium exchanger), member 3
1426818_at	0.00547	3.98239	1.55833	1.35364	1.35364	2410003C09Rik	arrestin domain containing 4
1420425_at	0.00996	9.73783	3.81326	1.35257	1.35257	Prdm1	PR domain containing 1, with ZNF domain
1421214_at	0.00842	14.1428	5.58622	1.34012	1.34012	Cmah	cytidine monophospho-N-acetylneuraminic acid hydroxylase
1427797_s_at	0.00427	2.68716	1.07621	1.32012	1.32012	---	602099052F1 NCI_CGAP_Co24 Mus musculus cDNA clone IMAGE:4219044 5', mRNA sequence.
1432057_a_at	0.005	1.14032	0.475107	1.26312	1.26312	4432417F03Rik	PR domain containing 5
1448631_a_at	0.00398	1.84173	0.767572	1.26269	1.26269	Hipk2	homeodomain interacting protein kinase 2
1416009_at	0.00236	34.2757	14.3328	1.25787	1.25787	Tm4sf8	transmembrane 4 superfamily member 8
1436779_at	0.00247	3.94864	1.69487	1.22018	1.22018	Cybb	cytochrome b-245, beta polypeptide
1453677_a_at	0.00365	2.77066	1.19278	1.21591	1.21591	1810063P04Rik	RIKEN cDNA 1810063P04 gene
1436039_at	0.00519	21.8106	9.42729	1.21011	1.21011	---	Transcribed sequences
1451200_at	0.00427	27.0453	11.719	1.20653	1.20653	Kif1b	kinesin family member 1B
1423994_at	0.0077	25.0946	10.8898	1.2044	1.2044	Kif1b	kinesin family member 1B
1457773_at	0.00327	10.1468	4.44579	1.19052	1.19052	Ly108	lymphocyte antigen 108
1424211_at	0.00247	8.4621	3.71018	1.18952	1.18952	5730438N18Rik	RIKEN cDNA 5730438N18 gene
1448615_at	0.00236	92.4491	40.6623	1.18497	1.18497	Ccs	copper chaperone for superoxide dismutase
1428433_at	0.00365	41.7958	18.4098	1.18289	1.18289	---	18-day embryo whole body cDNA, RIKEN full-length enriched library, clone:1110014O20 product:unknown EST, full insert sequence
1460442_at	0.00842	3.37075	1.48536	1.18226	1.18226	---	Transcribed sequence with moderate similarity to protein pir:I52692 (H.sapiens) I52692 ribosomal protein S19, cytosolic - human
1424613_at	0.00903	3.13059	1.39019	1.17115	1.17115	Gprc5b	G protein-coupled receptor, family C, group 5, member B
1432103_a_at	0.00247	10.3294	4.60804	1.16453	1.16453	Sh3gl3	SH3-domain GRB2-like 3
1455182_at	0.00903	5.73127	2.56598	1.15934	1.15934	Kif1b	kinesin family member 1B
1449839_at	0.00457	28.5868	12.8322	1.15559	1.15559	Casp3	caspase 3, apoptosis related cysteine protease
1451905_a_at	0.00693	10.3614	4.66882	1.1501	1.1501	Mx1	myxovirus (influenza virus) resistance 1
1433169_at	0.00433	32.2728	14.5485	1.14945	1.14945	---	Adult male thymus cDNA, RIKEN full-length enriched library, clone:5830456J23 product:unclassifiable, full insert sequence
1428043_a_at	0.00748	5.33825	2.41086	1.14682	1.14682	Cmah	cytidine monophospho-N-acetylneuraminic acid hydroxylase
1421931_at	0.00365	110.484	50.0044	1.14371	1.14371	Icos	inducible T-cell co-stimulator
1456022_at	0.00862	27.5759	12.4914	1.14247	1.14247	---	2 days pregnant adult female ovary cDNA, RIKEN full-length enriched library, clone:E330014L20 product:unknown EST, full insert sequence
1455555_at	0.0078	2.78601	1.26594	1.13799	1.13799	---	Transcribed sequences
1425086_a_at	0.00247	47.5793	21.6977	1.13279	1.13279	Ly108	lymphocyte antigen 108
1417719_at	0.00426	4.52821	2.08014	1.12226	1.12226	Sap30	sin3 associated polypeptide
1460564_at	0.00568	20.589	9.49416	1.11676	1.11676	D10Jhu82e	DNA segment, Chr 10, Johns Hopkins University 82, expressed
1450461_at	0.00693	19.8277	9.14551	1.11638	1.11638	Tcf7	transcription factor 7, T-cell specific
1429682_at	0.00327	10.8085	4.99356	1.11402	1.11402	4930431B09Rik	RIKEN cDNA 4930431B09 gene
1417176_at	0.00365	4.06313	1.88943	1.10464	1.10464	Csnk1e	casein kinase 1, epsilon
1425065_at	0.00568	7.40082	3.44222	1.10435	1.10435	Oas2	2'-5' oligoadenylate synthetase 2
1436598_at	0.00365	176.85	82.4914	1.10021	1.10021	Icos	inducible T-cell co-stimulator
1418612_at	0.00903	73.4844	34.3567	1.09685	1.09685	Slfn1	schlafen 1
1426092_a_at	0.00637	8.58593	4.02188	1.0941	1.0941	Trim34	tripartite motif protein 34
1418057_at	0.00994	144.839	68.36	1.08322	1.08322	Tiam1	T-cell lymphoma invasion and metastasis 1
1417244_a_at	0.00236	23.4139	11.1489	1.07047	1.07047	Irf7	interferon regulatory factor 7
1451255_at	0.00903	1.61779	0.771065	1.0691	1.0691	Lisch7	liver-specific bHLH-Zip transcription factor
1424213_at	0.00247	6.54232	3.18139	1.04015	1.04015	1200002M06Rik	RIKEN cDNA 1200002M06 gene
1422822_at	0.00465	2.9239	1.42335	1.03861	1.03861	Stard5	StAR-related lipid transfer (START) domain containing 5
1417128_at	0.00568	3.48759	1.71993	1.01988	1.01988	2810052M02Rik	RIKEN cDNA 2810052M02 gene
1428377_at	0.00693	8.19758	4.04524	1.01897	1.01897	6330404E16Rik	BTB (POZ) domain containing 11
1420442_at	0.00465	1.75893	0.869774	1.01598	1.01598	Cacna1s
1423349_at	0.00512	4.47058	2.21368	1.01401	1.01401	Socs5	suppressor of cytokine signaling 5
1421930_at	0.00365	83.399	41.3808	1.01107	1.01107	Icos	inducible T-cell co-stimulator
1424863_a_at	0.00963	5.02472	2.50088	1.00661	1.00661	Hipk2	homeodomain interacting protein kinase 2
1421969_a_at	0.00748	17.1758	8.5591	1.00484	1.00484	Faah	fatty acid amide hydrolase
1452518_a_at	0.00402	4.62697	2.30682	1.00416	1.00416	Itk	IL2-inducible T-cell kinase
1417234_at	0.00682	1.49547	2.99897	-1.00387	1.00387	Mmp11	matrix metalloproteinase 11
1459243_at	0.00427	2.36366	4.76337	-1.01096	1.01096	---	Transcribed sequences
1437788_at	0.00903	3.68225	7.43917	-1.01455	1.01455	---	Adult male testis cDNA, RIKEN full-length enriched library, clone:4931406A09 product:trans-acting transcription factor 6, full insert sequence
1440925_at	0.00808	1.22646	2.52938	-1.04428	1.04428	---	Transcribed sequences
1442445_at	0.00433	2.06172	4.25999	-1.047	1.047	---	10 days embryo whole body cDNA, RIKEN full-length enriched library, clone:2610027H17 product:unknown EST, full insert sequence
1456593_at	0.00497	2.88411	5.98299	-1.05274	1.05274	---	Transcribed sequence with weak similarity to protein sp:P07548 (D.melanogaster) HMDF_DROME HOMEOTIC DEFORMED PROTEIN
1427608_a_at	0.00405	1.97533	4.10911	-1.05673	1.05673	---	2 days neonate thymus thymic cells cDNA, RIKEN full-length enriched library, clone:E430013P13 product:T-CELL RECEPTOR GAMMA CHAIN V REGION V108B PRECURSOR (FRAGMENT), full insert sequence
1458706_at	0.00693	9.91606	20.7843	-1.06766	1.06766	---	Transcribed sequences
1457583_at	0.00519	1.96033	4.14598	-1.08061	1.08061	---	Transcribed sequences
1449089_at	0.00277	27.2506	58.0475	-1.09094	1.09094	Nrip1	synonyms: RIP140, 9630050P12, 6030458L20Rik; go_component: nucleus [goid 0005634] [evidence IDA] [pmid 9774688]; go_function: transcription co-repressor activity [goid 0003714] [evidence IDA] [pmid 9774688]; go_function: protein binding [goid 0005515] [evidence IPI] [pmid 9774688]; go_process: negative regulation of transcription from Pol II promoter [goid 0000122] [evidence IDA] [pmid 9774688]; …
1418449_at	0.00826	4.88819	10.6392	-1.12201	1.12201	Lad1	ladinin
1424838_at	0.00903	11.7546	25.6801	-1.12742	1.12742	A330049M08Rik	RIKEN cDNA A330049M08 gene
1417951_at	0.00371	8.44129	19.3326	-1.1955	1.1955	Eno3	enolase 3, beta muscle
1421594_a_at	0.00365	5.16828	12.3893	-1.26134	1.26134	Sytl2	synaptotagmin-like 2
1435710_at	0.00457	4.56458	11.1312	-1.28606	1.28606	---	Transcribed sequences
1428834_at	0.00405	10.5131	25.8554	-1.29828	1.29828	Dusp4	dual specificity phosphatase 4
1428301_at	0.00808	19.7065	49.0022	-1.31417	1.31417	2610042L04Rik	RIKEN cDNA 2610042L04 gene
1449858_at	0.00365	1.34667	3.35083	-1.31512	1.31512	Cd86	CD86 antigen
1448289_at	0.00994	1.66408	4.30075	-1.36986	1.36986	Crmp1	collapsin response mediator protein 1
1419117_at	0.00568	0.709357	1.85058	-1.38339	1.38339	Slc22a2	solute carrier family 22 (organic cation transporter), member 2
1450357_a_at	0.00903	9.8268	25.6479	-1.38405	1.38405	Ccr6	chemokine (C-C motif) receptor 6
1437708_x_at	0.00792	7.68469	20.5065	-1.41602	1.41602	Vamp3	BB552111 RIKEN full-length enriched, 2 days pregnant adult female oviduct Mus musculus cDNA clone E230034N08 3' similar to S63830 cellubrevin=putative synaptic vesicle fusion protein, mRNA sequence.
1434109_at	0.00427	1.59103	4.2644	-1.42238	1.42238	A930014C21Rik	RIKEN cDNA A930014C21 gene
1437445_at	0.00365	1.30652	3.50569	-1.42397	1.42397	Trpm1	transient receptor potential cation channel, subfamily M, member 1
1422632_at	0.00277	21.1319	57.5012	-1.44417	1.44417	Ctsw	cathepsin W
1455900_x_at	0.00465	1.74688	4.77203	-1.44982	1.44982	Tgm2	BB041811 RIKEN full-length enriched, 13 days embryo male testis Mus musculus cDNA clone 6030458C10 3' similar to M55154 Mouse transglutaminase (TGase) mRNA, mRNA sequence.
1449038_at	0.00236	11.7285	33.3829	-1.5091	1.5091	Hsd11b1	hydroxysteroid 11-beta dehydrogenase 1
1425471_x_at	0.00713	11.9481	34.3192	-1.52224	1.52224	---	Mus musculus cDNA clone MGC:6439 IMAGE:3601769, complete cds.
1424518_at	0.00819	4.65179	13.5864	-1.5463	1.5463	LOC223672	hypothetical protein LOC223672
1420404_at	0.00236	2.13023	6.22975	-1.54817	1.54817	Cd86	CD86 antigen
1429918_at	0.00346	1.52366	4.84212	-1.6681	1.6681	A530023E23Rik	Rho GTPase activating protein 20
1447831_s_at	0.00365	0.758998	2.43903	-1.68414	1.68414	---	BB431693 RIKEN full-length enriched, adult male hippocampus Mus musculus cDNA clone C630040D22 3', mRNA sequence.
1455090_at	0.00787	1.77306	5.70454	-1.68587	1.68587	Angptl2	602117651F1 Soares_mammary_gland_NMLMG Mus musculus cDNA clone IMAGE:3468684 5', mRNA sequence.
1426112_a_at	0.00236	4.44776	16.4238	-1.88464	1.88464	Cd72	CD72 antigen
1427038_at	0.00277	4.11021	16.9108	-2.04066	2.04066	Penk1	preproenkephalin 1
1437898_at	0.00365	0.909939	3.81412	-2.06751	2.06751	---	Transcribed sequences
1437107_at	0.00457	1.0346	4.86324	-2.23284	2.23284	Rab6b (D9Bwg0185e)	DNA segment, Chr 9, Brigham & Women's Genetics 0185 expressed
1433741_at	0.0026	2.26321	11.2085	-2.30815	2.30815	Cd38	CD38 antigen
1438466_at	0.00618	1.10674	5.57433	-2.33249	2.33249	---	Similar to dynein, axonemal, heavy polypeptide 7, clone IMAGE:5363263, mRNA
1460617_s_at	0.00277	0.822503	8.59914	-3.3861	3.3861	Rab6b (D9Bwg0185e)	DNA segment, Chr 9, Brigham & Women's Genetics 0185 expressed = Rab6b
1440188_at	0.00247	0.702254	32.3324	-5.52484	5.52484	---	UI-M-BH3-asw-f-12-0-UI.s1 NIH_BMAP_M_S4 Mus musculus cDNA clone UI-M-BH3-asw-f-12-0-UI 3', mRNA sequence.
1439343_at	0.00365	0.579029	35.9434	-5.95595	5.95595	---	Transcribed sequences
The expression values represent the mean of 3 independent measurements.
